# Supplementary material for: Safety Mechanisms and Risk Mitigation in Generative AI Mental Health Chatbots: A Systematic Scoping Review
Source: Healthcare (Basel). 2026 May 20;14(10):1395. doi: 10.3390/healthcare14101395 (PMC13205439; doi:10.3390/healthcare14101395)
Supplement: Supplementary file 1 [file healthcare-14-01395-s001.zip]

Archive with 1 entries (1 files):
- healthcare-4259761-supplementary.pdf
